# Supplementary material for: Bovine Alphaherpesvirus 1, Bovine Alphaherpesvirus 5 and Bubaline Alphaherpesvirus 1 in Palatine Tonsils from Water Buffaloes in Northern Brazil and Possible Links with the Origin of Bovine Alphaherpesvirus Type 5
Source: Viruses. 2024 Jun 26;16(7):1024. doi: 10.3390/v16071024 (PMC11281340; doi:10.3390/v16071024)
Supplement: Supplementary file 1 [file viruses-16-01024-s001.zip]

Archive with 1 entries (1 files):
- viruses-3036326-supplementary.pdf
